# Supplementary material for: Introducing HDAC-Targeting Radiopharmaceuticals for Glioblastoma Imaging and Therapy
Source: Pharmaceuticals (Basel). 2023 Feb 1;16(2):227. doi: 10.3390/ph16020227 (PMC9967489; doi:10.3390/ph16020227)
Supplement: Supplementary file 1 [file pharmaceuticals-16-00227-s001.zip]

Archive with 1 entries (1 files):
- pharmaceuticals-2132210-supplementary.pdf
